# Supplementary material for: Elemental Composition of PM2.5 and PM10 and Health Risks Assessment in the Industrial Districts of Chelyabinsk, South Ural Region, Russia
Source: Int J Environ Res Public Health. 2021 Nov 24;18(23):12354. doi: 10.3390/ijerph182312354 (PMC8657131; doi:10.3390/ijerph182312354)
Supplement: Supplementary file 1 [file ijerph-18-12354-s001.zip]

Archive with 1 entries (1 files):
- ijerph-1429284-supplementary.pdf
